# Supplementary material for: Development and Characterization of a Recombinant galT-galU Protein for Broad-Spectrum Immunoprotection Against Porcine Contagious Pleuropneumonia
Source: Int J Mol Sci. 2025 Apr 11;26(8):3634. doi: 10.3390/ijms26083634 (PMC12027175; doi:10.3390/ijms26083634)
Supplement: Supplementary file 1 [file ijms-26-03634-s001.zip]

Archive with 1 entries (1 files):
- ijms-3511411-supplementary.pdf
